# Supplementary material for: Genetic Analysis of Dengue Virus in Severe and Non-Severe Cases in Dhaka, Bangladesh, in 2018–2022
Source: Viruses. 2023 May 10;15(5):1144. doi: 10.3390/v15051144 (PMC10222234; doi:10.3390/v15051144)
Supplement: Supplementary file 1 [file viruses-15-01144-s001.zip]

Archive with 1 entries (1 files):
- viruses-2393404-supplementary.pdf
